# Supplementary material for: Limited Predictive Utility of Baseline Peripheral Blood Bulk Transcriptomics for Influenza Vaccine Responsiveness in Older Adults
Source: Vaccines (Basel). 2025 Dec 22;14(1):12. doi: 10.3390/vaccines14010012 (PMC12846495; doi:10.3390/vaccines14010012)
Supplement: Supplementary file 1 [file vaccines-14-00012-s001.zip]

Archive with 1 entries (1 files):
- vaccines-4026748-supplementary.xlsx
