# Supplementary material for: Limited Predictive Utility of Baseline Peripheral Blood Bulk Transcriptomics for Influenza Vaccine Responsiveness in Older Adults
Source: Vaccines (Basel). 2025 Dec 22;14(1):12. doi: 10.3390/vaccines14010012 (PMC12846495; doi:10.3390/vaccines14010012)
Supplement: Supplementary file 1 [file vaccines-14-00012-s001.zip › vaccines-4026748-supplementary.xlsx]

## Sheet: Table S1
	Table S1. Differentially expressed genes at baseline in Triple-Responders versus Triple non-Responders, in the discovery dataset.
		Gene	log2FoldChange	P-value	Adjusted P-value
		GDF3	-21.2756	1.53865e-12	5.64007e-08
		MIR1322	17.7232	1.25916e-09	2.3078e-05
		CLECL1P	2.13349	3.24909e-09	3.96995e-05
		ZNF860	2.90664	5.41169e-09	4.95928e-05
		B3GALT9	0.58894	8.45827e-09	5.16744e-05
		LOC105369315	3.0716	7.58255e-09	5.16744e-05
		ROR1	4.9045	2.94493e-08	0.000121043
		BIRC3	1.04459	2.97192e-08	0.000121043
		LINC02397	2.76565	2.64107e-08	0.000121043
		LOC101929322	5.27658	3.55554e-08	0.000130332
		FCRL1	2.16286	9.11262e-08	0.000279537
		IGKV1D-43	6.81217	9.15114e-08	0.000279537
		UGT8	2.1993	1.0087e-07	0.000284423
		VPREB3	2.47377	1.10955e-07	0.000290512
		COL4A3	2.69888	1.21222e-07	0.000296233
		LINC00494	2.48972	1.51191e-07	0.000346379
		C1orf220	1.75608	1.82922e-07	0.000354073
		STAP1	1.91066	1.71239e-07	0.000354073
		VIM-AS1	-0.505439	1.9159e-07	0.000354073
		CDC42EP1	-1.802	1.93187e-07	0.000354073
		ACSM1	1.28339	2.3688e-07	0.000413479
		LOC105376032	2.95113	2.59891e-07	0.000433025
		LINC03110	1.52989	2.91156e-07	0.000464027
		GABRB2	5.51962	3.17618e-07	0.000485109
		FCRL2	2.0225	3.62617e-07	0.000530861
		LINC01480	2.55085	3.84975e-07	0.000530861
		LOC107985563	2.02731	3.9102e-07	0.000530861
		KCNH8	2.73944	4.65817e-07	0.000609821
		RIC3	1.25307	5.73856e-07	0.000725354
		LOC339260	3.97754	6.08129e-07	0.000743052
		LOC105372055	3.55971	6.83917e-07	0.000808699
		SNHG3	0.460627	7.38029e-07	0.000835718
		BANK1	1.36658	7.52365e-07	0.000835718
		NA	1.59631	9.15433e-07	0.000986945
		CCDC141	1.75488	1.01486e-06	0.00102399
		KHDRBS2	1.78005	1.06152e-06	0.00102399
		RBIS	1.05857	1.05002e-06	0.00102399
		ZNF43	0.574559	1.06153e-06	0.00102399
		PAX5	1.99754	1.15936e-06	0.00108968
		LINC01857	2.50025	1.24465e-06	0.0011406
		FCRLA	2.2933	1.29716e-06	0.00114176
		CITED2	-0.455203	1.32587e-06	0.00114176
		LOC105373175	4.17493	1.33936e-06	0.00114176
		COBLL1	1.79595	1.39073e-06	0.0011586
		MIR155HG	2.36132	1.45576e-06	0.00118583
		FHL3	-1.00007	1.4886e-06	0.00118622
		THAP7-AS1	0.799796	1.53086e-06	0.00119394
		RGS3	-0.575026	1.58628e-06	0.00121139
		CR2	1.15933	1.72783e-06	0.00129256
		OSBPL10	2.6178	1.79917e-06	0.00131901
		NA	1.7081	2.00805e-06	0.00144327
		KLHL14	2.86891	2.0896e-06	0.00147301
		E2F5	1.63381	2.13753e-06	0.00147837
		CD200	2.29282	2.27061e-06	0.00154133
		HS3ST1	1.75333	2.49572e-06	0.00164385
		AP4S1	0.532483	2.51134e-06	0.00164385
		DENND5B	1.78706	2.59795e-06	0.00167071
		MS4A1	1.33608	2.75695e-06	0.00174239
		LTB4R2	-0.560266	2.83105e-06	0.0017589
		AFF3	1.64533	2.98744e-06	0.00179521
		GAS7	-0.677416	2.97913e-06	0.00179521
		ADTRP	1.87994	3.05686e-06	0.0018073
		GRB7	5.77457	3.16043e-06	0.00183887
		HEATR6-DT	1.84885	3.23341e-06	0.00185194
		CNR2	1.54932	3.35436e-06	0.00187303
		SURF4	-0.266799	3.37243e-06	0.00187303
		CNKSR2	0.966998	3.70863e-06	0.00202901
		RALGPS2-AS1	1.57385	4.0856e-06	0.00220238
		PLPP1	0.494589	4.34074e-06	0.00222921
		NDRG1	-0.451107	4.37809e-06	0.00222921
		IGHM	2.1434	4.37863e-06	0.00222921
		TNFRSF13C	2.03093	4.33186e-06	0.00222921
		GDF7	3.04323	4.87226e-06	0.00223896
		CLNK	3.77001	4.63216e-06	0.00223896
		NA	1.86082	4.873e-06	0.00223896
		WNT16	2.31243	4.88643e-06	0.00223896
		RAB30	1.25647	4.54018e-06	0.00223896
		CLLU1	6.91649	4.67974e-06	0.00223896
		SCN4A	2.365	4.88022e-06	0.00223896
		CD79A	1.75223	4.79338e-06	0.00223896
		METTL8	1.97925	5.02408e-06	0.00227362
		CNTNAP2	3.51842	5.08899e-06	0.0022749
		LCN8	4.80679	5.18726e-06	0.00229089
		LOC105369890	2.14109	5.47846e-06	0.0023907
		RTN4IP1	0.520963	5.91948e-06	0.00255276
		ZCCHC7	0.752364	6.06788e-06	0.0025566
		LINC00926	1.95883	6.01489e-06	0.0025566
		LINC01754	2.46217	6.1618e-06	0.00256667
		COL4A4	2.19272	6.6241e-06	0.00270834
		BACH2	1.16966	6.66049e-06	0.00270834
		CST7	-0.986694	6.72357e-06	0.00270834
		BCR	-0.419314	6.85299e-06	0.00273047
		BTLA	1.64567	6.95449e-06	0.00274112
		LOC101928373	1.162	7.43559e-06	0.00289956
		CD19	1.82554	7.71788e-06	0.00297797
		ABCA6	4.18481	8.01812e-06	0.00306159
		BLK	1.91745	8.38491e-06	0.00316863
		NA	4.0214	8.55431e-06	0.00317253
		WFDC21P	2.14537	8.56833e-06	0.00317253
		PLOD1	-0.753217	8.83453e-06	0.00323839
		PLEKHG1	1.56791	9.3353e-06	0.00336538
		ZNF91	0.630884	9.44517e-06	0.00336538
		PRAMENP	2.05793	9.45641e-06	0.00336538
		SUPT3H	0.650731	9.84865e-06	0.00347127
		LPCAT1	-0.525598	1.00337e-05	0.0035028
		ENAM	3.85825	1.0317e-05	0.00356772
		C12orf42	1.12188	1.04662e-05	0.00358549
		RAPGEF5	2.45478	1.11215e-05	0.00367543
		PNOC	1.88756	1.10756e-05	0.00367543
		VPS9D1	-0.584555	1.11298e-05	0.00367543
		ZNF90	0.666579	1.0996e-05	0.00367543
		PFKFB3	-1.05815	1.29818e-05	0.00424875
		LOC105371470	3.17297	1.33546e-05	0.00433209
		LOC107985910	1.93578	1.3488e-05	0.00433697
		PAWR	2.01641	1.39344e-05	0.00444155
		RALGPS2	1.43049	1.45579e-05	0.00448432
		NA	0.972458	1.43585e-05	0.00448432
		COL19A1	1.83602	1.42055e-05	0.00448432
		TMEM132D	-1.08692	1.45038e-05	0.00448432
		KCNAB2	-0.458681	1.52514e-05	0.00458241
		NOP58	0.742293	1.51345e-05	0.00458241
		CCDC149	-0.723729	1.52256e-05	0.00458241
		IGHD	1.62036	1.55425e-05	0.00463192
		POU2AF1	1.84495	1.61332e-05	0.00473103
		MIR378I	1.85088	1.6126e-05	0.00473103
		IL24	1.14641	1.70375e-05	0.0048582
		N4BP3	1.46328	1.7097e-05	0.0048582
		TRMT11	0.710246	1.69627e-05	0.0048582
		GLA	-0.527967	1.67401e-05	0.0048582
		SESN2	-0.544976	1.74767e-05	0.0049279
		GPM6A	2.80535	1.77508e-05	0.00492933
		STRBP	1.30893	1.76652e-05	0.00492933
		TMEM267	0.599967	1.87856e-05	0.00513883
		NIBAN3	1.39158	1.87249e-05	0.00513883
		HDDC2	0.654846	1.93309e-05	0.00517222
		C10orf143	0.822474	1.90912e-05	0.00517222
		CPEB1	1.58879	1.93285e-05	0.00517222
		CLEC2L	-1.29656	1.99008e-05	0.00528611
		LOC107987009	7.47574	2.12347e-05	0.00559985
		CBLN3	1.16076	2.14167e-05	0.00560749
		YAE1	0.866982	2.27414e-05	0.00578894
		HELLS	0.702169	2.26794e-05	0.00578894
		PLEKHG7	2.21931	2.23008e-05	0.00578894
		MRPL39	0.620062	2.25604e-05	0.00578894
		AGAP2	-0.411398	2.29432e-05	0.00580003
		NUP43	0.40032	2.33161e-05	0.00585394
		LOC105369747	1.02719	2.41361e-05	0.00594909
		C15orf40	0.351744	2.4182e-05	0.00594909
		HSF5	1.03963	2.40076e-05	0.00594909
		PIGR	4.82481	2.44302e-05	0.00597009
		FCRL5	1.99215	2.48249e-05	0.00598235
		BEND4	2.12051	2.49915e-05	0.00598235
		NOC3L	0.817157	2.48227e-05	0.00598235
		ZNF154	1.26036	2.51332e-05	0.00598235
		LOC107987084	2.85863	2.56912e-05	0.00607572
		TAF9	0.674935	2.64269e-05	0.00617777
		LOC112268208	3.60771	2.64598e-05	0.00617777
		NAA15	0.447689	2.71461e-05	0.00621916
		RPS27L	0.935691	2.71418e-05	0.00621916
		CD79B	1.29197	2.6883e-05	0.00621916
		LOC101928923	2.26687	2.73636e-05	0.00623007
		GAS5-AS1	1.00537	2.7804e-05	0.00623426
		FCMR	1.20285	2.75814e-05	0.00623426
		LOC105377340	2.85995	2.80623e-05	0.00623426
		RAP1GAP2	-0.53209	2.79173e-05	0.00623426
		TCL1B	1.98195	2.83971e-05	0.0062394
		LAMA5	2.0091	2.84259e-05	0.0062394
		IL26	2.31636	2.93205e-05	0.00639746
		HLA-DOB	1.60865	2.98745e-05	0.00644165
		TCL1A	1.87926	2.97421e-05	0.00644165
		EXOSC8	0.368015	3.01657e-05	0.0064664
		AKNA	-0.503936	3.06805e-05	0.00653852
		NA	1.61065	3.12656e-05	0.00658661
		MFSD14B	-0.520431	3.12e-05	0.00658661
		MED15	-0.280263	3.21303e-05	0.00673011
		LIN9	0.5794	3.33646e-05	0.00694893
		ADAMTS6	1.78196	3.41347e-05	0.00698005
		LOC101929770	1.14236	3.44661e-05	0.00698005
		RFX1	-0.588533	3.44137e-05	0.00698005
		ZNF528	0.712556	3.41669e-05	0.00698005
		NA	2.64738	3.42019e-05	0.00698005
		ANKAR	0.717428	3.53043e-05	0.00707167
		TRIM8	-0.634615	3.52012e-05	0.00707167
		ICA1L	0.586888	3.58971e-05	0.00715133
		DPH5-DT	0.602256	3.66369e-05	0.00725925
		MIR7846	-0.853764	3.76873e-05	0.00731834
		LOC105375554	3.16827	3.77003e-05	0.00731834
		NIPSNAP3B	1.42384	3.73441e-05	0.00731834
		TBKBP1	-0.935211	3.77337e-05	0.00731834
		ZNF441	0.602017	3.80526e-05	0.00732403
		CLTCL1	-0.684838	3.81626e-05	0.00732403
		MAP2	3.38294	3.87076e-05	0.00735163
		HRK	2.87724	3.86769e-05	0.00735163
		BOK	-1.21582	3.89087e-05	0.00735173
		ARHGAP44	3.80431	3.97869e-05	0.00744096
		SPIB	1.45163	3.97351e-05	0.00744096
		BRIX1	0.672376	4.0643e-05	0.00756249
		DIPK1A	0.968606	4.1977e-05	0.00756917
		H3C6	-1.38869	4.16867e-05	0.00756917
		NA	1.98797	4.18088e-05	0.00756917
		NA	1.42653	4.18099e-05	0.00756917
		LOC105369905	2.812	4.10004e-05	0.00756917
		GPR18	0.865555	4.21243e-05	0.00756917
		TCF4	1.5237	4.18632e-05	0.00756917
		PKIA	0.647221	4.32142e-05	0.00772712
		DLG4	-0.448199	4.39876e-05	0.00782724
		MIR4539	2.7759	4.43674e-05	0.00785509
		ZNF319	-0.556442	4.4787e-05	0.00785509
		SASH3	-0.422074	4.46042e-05	0.00785509
		SCAT2	0.937632	4.55768e-05	0.00788577
		SLC5A10	0.602962	4.56074e-05	0.00788577
		FAM9C	3.63245	4.53631e-05	0.00788577
		ASF1A	0.51774	4.7322e-05	0.00814383
		ARHGAP20	3.11013	4.87121e-05	0.00834388
		ZNF572	0.959335	5.00166e-05	0.00852749
		ZNF239	0.874964	5.14024e-05	0.00872318
		LOC105379163	0.949355	5.19208e-05	0.00873032
		BLNK	1.37068	5.17793e-05	0.00873032
		MIX23	1.02673	5.27502e-05	0.00874424
		ABCA9	3.81006	5.28035e-05	0.00874424
		CD22	1.09606	5.29578e-05	0.00874424
		MORF4L2-AS1	0.593452	5.22986e-05	0.00874424
		MRPL45P2	0.662597	5.33107e-05	0.00876304
		AGAP2-AS1	-0.439584	5.38843e-05	0.00881778
		COLCA1	2.12888	5.49458e-05	0.00887449
		LOC105370485	1.09726	5.49287e-05	0.00887449
		MTRNR2L1	-3.74175	5.49571e-05	0.00887449
		FBXL19	-0.349301	5.54796e-05	0.00891957
		CFL2	0.61513	5.58493e-05	0.00893979
		CENPH	0.607327	5.78588e-05	0.00922119
		OXSM	0.475341	5.89308e-05	0.00935137
		ZNF92	1.16708	5.92825e-05	0.00936663
		ZRANB2	0.458749	6.26306e-05	0.00952609
		KIAA1143	0.21153	6.06261e-05	0.00952609
		EPM2A-DT	0.454526	6.09038e-05	0.00952609
		ABCB4	1.52832	6.2031e-05	0.00952609
		CYP2C8	1.68216	6.25483e-05	0.00952609
		NXPH4	2.38951	6.13539e-05	0.00952609
		FHOD1	-0.397977	6.1271e-05	0.00952609
		LOC105372437	2.15376	6.22196e-05	0.00952609
		SRMS	3.70238	6.20634e-05	0.00952609
		IGHJ3P	2.72347	6.31238e-05	0.00956143
		SLC9A3R1-AS1	-0.571467	6.37068e-05	0.00961003
		NVL	0.394871	6.44903e-05	0.0096488
		SMIM19	0.425484	6.43168e-05	0.0096488
		JCHAIN	1.56295	6.49522e-05	0.00967841
		DRAXIN	-1.34214	6.60662e-05	0.00973273
		LINC01215	0.8803	6.62848e-05	0.00973273
		LCN10	1.5799	6.63788e-05	0.00973273
		NUFIP1	0.472076	6.60802e-05	0.00973273
		USP44	1.8653	6.70781e-05	0.00979607
		LOC101928331	0.969631	6.85451e-05	0.00997059
		TNFRSF17	1.53411	7.21731e-05	0.0104568
		SRF	-0.393292	7.44025e-05	0.0107374
		NA	1.27341	7.60263e-05	0.0107444
		KIF20B	0.679558	7.49206e-05	0.0107444
		TOP6BL	1.14072	7.58155e-05	0.0107444
		DCUN1D5	0.464242	7.62099e-05	0.0107444
		VPS9D1-AS1	-0.531978	7.54341e-05	0.0107444
		ZNF480	0.639766	7.51174e-05	0.0107444
		ZNF432	0.450212	7.68704e-05	0.010796
		CCDC91	0.468061	7.77254e-05	0.0108744
		GRB10	-0.859815	7.91538e-05	0.0110322
		BAIAP2-DT	-0.691224	7.96755e-05	0.0110628
		NIPAL4	1.68731	8.12993e-05	0.0112457
		CCDC191	1.50387	8.19244e-05	0.0112895
		TSBP1-AS1	2.03835	8.48477e-05	0.0116486
		MIR4451	2.0094	8.55464e-05	0.0117007
		ZNF75A	0.49	8.60427e-05	0.0117248
		SLC9A7	1.57511	8.65716e-05	0.0117532
		ID3	1.49687	8.71236e-05	0.0117802
		LOC644656	0.596401	8.74134e-05	0.0117802
		FKBP3	0.537944	8.9339e-05	0.0119956
		SPIN3	0.647078	8.96673e-05	0.0119958
		LOC105372857	1.64568	9.12956e-05	0.0120424
		LOC105374538	1.21708	9.09113e-05	0.0120424
		ADGRB3	-1.78541	9.04271e-05	0.0120424
		OR13A1	2.15012	9.13295e-05	0.0120424
		RASGRF1	3.05927	9.31014e-05	0.0121883
		WNT3	3.74028	9.28777e-05	0.0121883
		MSH2	0.574072	9.39674e-05	0.0122144
		ARHGEF17	-1.54223	9.38383e-05	0.0122144
		MRTO4	0.396787	9.45997e-05	0.0122532
		CCR7	0.88569	9.55615e-05	0.0123342
		FPR3	-0.981229	9.68607e-05	0.012458
		RPS27	1.39349	9.78318e-05	0.0125031
		LOC105378072	2.82605	9.78933e-05	0.0125031
		LEKR1	1.4902	9.89429e-05	0.0125497
		NSMCE4A	0.526989	9.86934e-05	0.0125497
		FAM111B	1.62501	0.000100256	0.0126406
		LOC105369477	0.623469	0.000100349	0.0126406
		BICD1	1.09654	0.000102669	0.0128885
		VSIG4	-0.872498	0.000103258	0.0129182
		ANKRD36BP2	1.59416	0.000107453	0.0131911
		LOC102723690	2.52194	0.000107054	0.0131911
		RPL23P8	1.78512	0.000107114	0.0131911
		PLCE1	0.92077	0.000107599	0.0131911
		KATNB1	-0.44961	0.000105854	0.0131911
		TAF4B	0.792124	0.000106951	0.0131911
		KBTBD8	1.26775	0.000108743	0.0132428
		GALNT10	-0.302354	0.000108407	0.0132428
		RHOH	0.691782	0.000109482	0.0132886
		RAPGEFL1	-0.78454	0.000110453	0.0133623
		CCNC	0.442082	0.000111539	0.013412
		MIR600HG	1.55573	0.000111962	0.013412
		RPAIN	0.577875	0.000111866	0.013412
		RWDD3	0.664095	0.000115125	0.0135683
		LINC02576	1.65171	0.000115488	0.0135683
		ZNF141	0.534201	0.000114191	0.0135683
		LIAS	0.35846	0.000114864	0.0135683
		MRPL1	0.966016	0.000115023	0.0135683
		LOC112268289	-1.0754	0.000114384	0.0135683
		MTCL1	1.37326	0.000115961	0.0135804
		DCLK2	2.99678	0.000117418	0.0137073
		POTEM	-0.67835	0.000118205	0.0137553
		EFHD2	-0.53424	0.00011871	0.0137704
		OTUD6B-AS1	0.708998	0.000119152	0.013778
		PASK	0.835954	0.000120708	0.013914
		BTG1-DT	1.34244	0.00012288	0.01412
		THNSL1	0.632994	0.000124302	0.0142388
		NEXN	0.303052	0.000125303	0.0142447
		MAP4K3-DT	1.10662	0.000128282	0.0142447
		QRSL1	1.15291	0.000128254	0.0142447
		NUP42	0.355951	0.000126926	0.0142447
		RPS6	1.04243	0.000126053	0.0142447
		SLIT1	-0.836011	0.000125046	0.0142447
		LOC374443	0.751667	0.000128493	0.0142447
		ACTR6	0.73634	0.000126086	0.0142447
		DMAC2L	0.539842	0.000126919	0.0142447
		LOC100129540	2.37928	0.000128628	0.0142447
		GRAP	0.563833	0.000127985	0.0142447
		IFNLR1	1.40152	0.000130874	0.0143632
		LINC02909	4.97527	0.000130584	0.0143632
		LGALS2	-1.503	0.000130567	0.0143632
		TNRC18	-0.681636	0.000131456	0.014384
		OR52N4	1.22105	0.000132198	0.0144221
		MAFG	-0.445358	0.00013299	0.0144655
		FCER2	2.09719	0.000134067	0.0145396
		PGAP6	-0.492686	0.000134733	0.0145686
		INPPL1	-0.363496	0.000135244	0.0145809
		LARGE2	1.42697	0.000135799	0.0145978
		ZBTB20	0.552637	0.000137394	0.0146756
		CNGA4	-0.826255	0.000137039	0.0146756
		PTTG1IP	-0.504685	0.000137724	0.0146756
		CELSR1	2.42329	0.000138463	0.0147116
		KBTBD3	0.599306	0.000139479	0.0147735
		ZNF737	0.961699	0.000139852	0.0147735
		CCDC163	1.32424	0.000141796	0.0148646
		SH3BP2	-0.524037	0.000141858	0.0148646
		GRAPL	0.749822	0.000141931	0.0148646
		ZNF566	0.627602	0.000143067	0.0149409
		TMEM156	0.85537	0.000143896	0.0149848
		COCH	2.83096	0.000145306	0.0150888
		LINC02666	0.911228	0.000145921	0.0151099
		SNHG6	0.634759	0.000147443	0.0152245
		BDH2	0.713002	0.000148513	0.0152918
		ARV1	0.44087	0.000150129	0.0154149
		PRIMPOL	0.548648	0.000152737	0.0154369
		CZ1P-ASNS	0.440402	0.00015188	0.0154369
		ADAM28	1.41865	0.00015287	0.0154369
		MIR4537	2.40793	0.000152521	0.0154369
		POLG	-0.232125	0.000152029	0.0154369
		LOC105371388	2.00208	0.000151581	0.0154369
		IFT57	0.932772	0.000153428	0.0154507
		SOBP	2.15107	0.000154833	0.0155495
		POLR1F	0.430086	0.000155982	0.0156221
		KLHDC9	1.90995	0.000158702	0.0158284
		LINC02245	1.49814	0.000158905	0.0158284
		TMEM243	0.585393	0.000162095	0.0159362
		SNHG1	0.565651	0.000161491	0.0159362
		LOC105369818	1.8706	0.000160683	0.0159362
		ELMO2	-0.280973	0.000162162	0.0159362
		CABLES2	-0.446656	0.000161571	0.0159362
		RRP15	0.52809	0.000163597	0.0160343
		WNT10A	1.33845	0.000164493	0.0160791
		FMOD	5.83891	0.000168031	0.0163099
		ZNF680	0.633608	0.000168189	0.0163099
		CCDC59	0.423438	0.000167753	0.0163099
		ADPRM	0.66877	0.000171311	0.0165252
		LOC105373239	1.49591	0.000171227	0.0165252
		SNORA103	1.17684	0.000173888	0.0167298
		SHC1	-0.267145	0.000174408	0.0167358
		PKIG	1.06784	0.000175655	0.0168115
		PCMTD1-DT	0.51442	0.000176603	0.016829
		ACSM3	0.574665	0.000176756	0.016829
		PLA2G2D	2.21707	0.000178035	0.0169068
		MRPL3	0.731666	0.000179995	0.0170049
		BCAS4	1.26054	0.000179839	0.0170049
		DMRTC1	0.915798	0.000181588	0.0171113
		DRAM2	0.61538	0.000182122	0.0171176
		LOC105371632	2.00608	0.000183453	0.0171986
		IFT43	0.512008	0.000184249	0.0172291
		HDAC11	-0.525789	0.000185844	0.0172901
		BCL2	0.877557	0.00018573	0.0172901
		FAR2	-0.690872	0.000187593	0.0174087
		WASHC3	0.471713	0.000188991	0.0174659
		LAMP5	-0.581378	0.000189163	0.0174659
		DNAJC19	0.612202	0.000193565	0.0177383
		TP53TG1	0.766893	0.00019332	0.0177383
		USP16	0.554507	0.0001932	0.0177383
		LSM5	0.740924	0.000194116	0.0177445
		TSEN2	0.541423	0.000195494	0.0178117
		MIR5196	1.00863	0.000195823	0.0178117
		OSBPL5	-0.672302	0.000198924	0.0180044
		ZNF439	0.850247	0.000198681	0.0180044
		DNAH11	1.04977	0.00020051	0.0181032
		ZNF559	0.387615	0.000201559	0.0181531
		RPS8	0.825499	0.000204406	0.0181862
		SPAG16	0.657604	0.000204125	0.0181862
		LOC105375001	0.843212	0.000203485	0.0181862
		OSGIN1	-0.849233	0.000203439	0.0181862
		CCDC106	1.28538	0.000204279	0.0181862
		VIM	-0.428735	0.000205386	0.0182292
		TNFRSF1B	-0.706042	0.000206796	0.0182905
		GNL3	0.636529	0.000207575	0.0182905
		PLD1	-0.628812	0.000207085	0.0182905
		MMP11	1.52813	0.000209347	0.0184025
		TCL6	1.87599	0.000210348	0.0184462
		LOC105378248	1.08223	0.000211585	0.0184757
		KLHDC1	0.723856	0.000212197	0.0184757
		ZFP14	0.546634	0.000212166	0.0184757
		LINC01355	0.625135	0.000216113	0.0187721
		LOC101927372	0.822344	0.000217092	0.0188126
		MCMDC2	0.621505	0.000218523	0.0188591
		DCUN1D3	-0.387814	0.000219172	0.0188591
		CYYR1	-1.19504	0.000218875	0.0188591
		SNED1	0.561619	0.000220516	0.0189017
		ZNF320	0.633071	0.000220699	0.0189017
		FLJ12825	1.77135	0.000221799	0.0189379
		RTL5	-0.698972	0.000222155	0.0189379
		HS6ST1	-0.325338	0.000224119	0.0190169
		LINC02908	-0.570952	0.000224057	0.0190169
		FAM30A	1.47374	0.000226252	0.0191535
		TAMM41	0.613516	0.00022974	0.0191638
		LINC02213	-1.4988	0.000228542	0.0191638
		FBXL18	-0.304031	0.000228154	0.0191638
		PITPNM1	-0.384849	0.000230556	0.0191638
		PIP5K1C	-0.288121	0.000229689	0.0191638
		CYP2T1P	-0.987028	0.000230106	0.0191638
		ZNF813	0.433573	0.000228296	0.0191638
		GAB3	-0.391627	0.000228751	0.0191638
		CLCN7	-0.329732	0.00023114	0.0191689
		NEBL	-3.16829	0.000231714	0.0191731
		CCT2	0.581698	0.000236775	0.0195478
		SNX25	0.9384	0.000240671	0.0197651
		ZBED5	0.401605	0.000240285	0.0197651
		MBIP	0.460143	0.000241025	0.0197651
		NBEAL1	0.576125	0.000243096	0.0198905
		LOC105373254	3.33143	0.000243829	0.019906
		APMAP	-0.760349	0.000247727	0.0201793
		LINC01342	2.3655	0.00025272	0.0204047
		ZC3H3	-0.480343	0.00025225	0.0204047
		GPR183	0.686471	0.000252444	0.0204047
		WIZ	-0.202726	0.000251759	0.0204047
		CEPT1	0.367493	0.000255721	0.020545
		DGKZ	-0.358434	0.000256417	0.020545
		DNAJC5	-0.499333	0.000255687	0.020545
		KLF8	1.17385	0.0002567	0.020545
		PCOLCE2	-1.92197	0.000258178	0.0205524
		ERMARD	0.393149	0.000258018	0.0205524
		ZDHHC21	0.773834	0.000258475	0.0205524
		DIMT1	0.325368	0.000260165	0.0206414
		POU2AF3	2.36811	0.00026072	0.0206414
		PPIAL4A	0.668841	0.000262295	0.0206767
		DNAJC24	0.468114	0.000262165	0.0206767
		PAICS	0.36297	0.000265184	0.0208596
		HIP1	-1.10089	0.000267737	0.0210153
		GTSF1L	1.49984	0.00026867	0.0210436
		NA	0.811526	0.000270952	0.021177
		AMZ1	0.877768	0.000272684	0.021267
		LINC01012	1.0109	0.000275604	0.0214107
		MNAT1	0.555769	0.000275695	0.0214107
		PFDN4	1.49965	0.000278832	0.0216086
		LOC107984974	1.14904	0.00028035	0.0216804
		SLC17A5	-0.27301	0.000281533	0.0217261
		PTH2R	-1.63569	0.000282542	0.0217581
		ZNF613	0.424992	0.000283574	0.0217918
		PHTF2	0.595128	0.000284751	0.0218034
		PXN-AS1	-0.687349	0.000285471	0.0218034
		MIR342	1.7656	0.000285509	0.0218034
		ALDH2	-0.508015	0.000288138	0.0219584
		PHF10	0.322015	0.000291255	0.0221035
		HTR5A-AS1	-11.5476	0.000291027	0.0221035
		TRAJ12	1.63153	0.000291851	0.0221035
		PEG10	1.80526	0.0002928	0.0221297
		SGPP2	1.1171	0.00029365	0.0221482
		SEL1L3	0.999121	0.000296213	0.02216
		RPL35	0.993346	0.000295193	0.02216
		TBC1D10B	-0.458832	0.000296224	0.02216
		ADGRE2	-0.912319	0.000295126	0.02216
		CHDH	1.70035	0.000298637	0.0222557
		FKBP1A-SDCBP2	-0.662715	0.000298721	0.0222557
		SLCO4A1	2.47712	0.000299325	0.0222557
		IGHV7-4-1	5.01265	0.000301709	0.0223423
		ARHGEF1	-0.314934	0.000301287	0.0223423
		LAMP1	-0.475184	0.000303775	0.0224499
		SFMBT1	1.2488	0.000305372	0.0225226
		SIRT2	-0.353238	0.000306199	0.0225382
		LOC105369968	1.62824	0.000309798	0.0227574
		BEND5	1.15737	0.000310689	0.0227773
		NUP88	0.544784	0.000312025	0.0227841
		MAST3	-0.740929	0.000311758	0.0227841
		ZNF302	0.652338	0.000314704	0.022934
		CDCA7L	1.08844	0.00031569	0.0229602
		RABL3	0.364354	0.000318515	0.0231035
		PCDH9	2.45663	0.000318921	0.0231035
		BCAR3-AS1	1.91784	0.000320807	0.0231897
		TRAF5	0.85407	0.000322642	0.0231897
		SYNJ2BP-COX16	0.693357	0.00032186	0.0231897
		LOC105378184	2.28998	0.000322088	0.0231897
		MFSD4A	0.696493	0.000326192	0.0233078
		MATR3	0.406186	0.000325389	0.0233078
		EBAG9	0.386678	0.000325767	0.0233078
		GAS5	1.01719	0.000331575	0.0236004
		NATD1	-0.855224	0.000331284	0.0236004
		ZBTB7B	-0.593182	0.000335334	0.0237928
		RPL13AP5	0.719427	0.000335576	0.0237928
		POT1	0.374065	0.000339376	0.0238767
		COMMD3	0.560911	0.000337522	0.0238767
		JUNB	-0.786404	0.000339976	0.0238767
		LRRN4	0.574157	0.000338373	0.0238767
		SYNGR1	-0.689446	0.000340016	0.0238767
		LGALS9C	-0.963081	0.000343307	0.0240617
		CECR7	1.88418	0.000345105	0.0241416
		DPH5	0.381859	0.000345874	0.0241493
		HLA-DOA	1.17108	0.000347097	0.0241886
		LINC00654	-0.852083	0.000348002	0.0242056
		LOC105377663	0.651679	0.000349952	0.0242952
		MRPL32	0.649464	0.000351345	0.0243129
		ZNF256	0.762588	0.000351534	0.0243129
		SLC12A4	-0.362142	0.000354097	0.0244441
		LOC101927164	0.538664	0.000360894	0.0246897
		PPM1K	0.640453	0.000361963	0.0246897
		LOC105379241	2.04241	0.000361186	0.0246897
		SLC31A1	-0.48867	0.000361525	0.0246897
		PLCB3	-0.456179	0.000359049	0.0246897
		PIBF1	0.400112	0.000362358	0.0246897
		HAUS1	0.866074	0.00036237	0.0246897
		GNPDA2	0.554893	0.000365838	0.0247503
		MRNIP-DT	0.976142	0.000365961	0.0247503
		NKX6-3	3.45904	0.000364313	0.0247503
		NA	1.45498	0.000364935	0.0247503
		LRRFIP2	-0.277218	0.00036765	0.0248188
		KLF4	-0.548671	0.000369957	0.0249286
		AP1S3	1.46501	0.000375649	0.0252194
		MIDN	-0.71121	0.000375095	0.0252194
		XKR6	0.777403	0.000381081	0.0255373
		CACNA1E	-1.14206	0.000386921	0.0258684
		NBEAL2	-0.646481	0.000388167	0.0258684
		RIOK2	0.408491	0.000390257	0.0258684
		F13A1	-0.633271	0.000387701	0.0258684
		DMD	2.90354	0.000389124	0.0258684
		DMRTC1B	0.907688	0.000389595	0.0258684
		CEP70	0.775381	0.000393192	0.0259691
		LOC105376517	-0.981218	0.000393192	0.0259691
		CERS2	-0.362966	0.000393906	0.0259694
		SINHCAF	0.634891	0.000395552	0.0260311
		ANAPC16	0.301029	0.000399358	0.0261934
		CD300A	-0.598873	0.000399447	0.0261934
		RPL27	1.11021	0.000401411	0.0262752
		IGSF3	2.62585	0.000404557	0.0264339
		ZNF268	0.502656	0.000405393	0.0264414
		NA	1.72152	0.000410159	0.0265632
		SNX4	0.57102	0.000409124	0.0265632
		RHOD	2.44012	0.000409301	0.0265632
		RPS5	0.621963	0.0004101	0.0265632
		MIR3615	-0.607661	0.000412487	0.0266669
		TMBIM1	-0.412737	0.000419461	0.026694
		RPL15	0.567121	0.000413947	0.026694
		PDCL3P4	0.650298	0.000417415	0.026694
		GAK	-0.302001	0.000415471	0.026694
		C5orf63	0.813473	0.000418341	0.026694
		MRPL50	0.632155	0.000416668	0.026694
		RPL17	1.31816	0.000419257	0.026694
		ZNF14	0.485664	0.000415646	0.026694
		ZNF826P	1.3532	0.000416751	0.026694
		RNFT2	1.25842	0.000420841	0.0267354
		CYBRD1	-0.814252	0.000422314	0.0267364
		LOC112268314	6.70678	0.000422285	0.0267364
		IGKV1-27	3.12926	0.00042593	0.0267492
		ZCCHC10	0.626259	0.000425326	0.0267492
		RPL13AP20	0.841441	0.000424203	0.0267492
		SHKBP1	-0.744822	0.000426166	0.0267492
		HIRA	-0.384311	0.00042391	0.0267492
		FBXO8	0.288144	0.000427119	0.0267632
		STAMBPL1	0.702761	0.00043046	0.0269265
		EMILIN2	-0.657506	0.000432336	0.0269978
		CENPQ	0.771498	0.000435907	0.0271745
		ITGB3BP	0.707476	0.000440985	0.0273015
		QSOX1	-0.613736	0.000442412	0.0273015
		SMYD2	0.431609	0.000441086	0.0273015
		KIF23-AS1	-2.12173	0.000439277	0.0273015
		ST3GAL2	-0.669972	0.000441916	0.0273015
		NDUFAF8	0.628151	0.000439612	0.0273015
		SERPING1	-1.67153	0.000443775	0.0273395
		HINT1	0.942272	0.000445396	0.0273555
		CHIC1	0.599606	0.000445527	0.0273555
		RPL5	0.748206	0.0004481	0.0273644
		LOC107986651	3.305	0.000448083	0.0273644
		BCDIN3D	0.409113	0.000448659	0.0273644
		PITPNA-AS1	0.538146	0.000447146	0.0273644
		RPL24	0.845601	0.000452122	0.0273909
		GYG1	-0.548614	0.000452829	0.0273909
		TPD52	1.00056	0.000452251	0.0273909
		CCDC90B	0.372943	0.000452363	0.0273909
		SOCS3	-0.905661	0.000451055	0.0273909
		SNORD58B	0.791981	0.000456875	0.0275448
		GNA15-DT	-0.501144	0.000456674	0.0275448
		FAM86HP	0.87056	0.000458046	0.02757
		POLR2K	1.08082	0.000460102	0.0276484
		PLEK	-0.55392	0.00046352	0.0276874
		LOC100506071	2.58868	0.00046423	0.0276874
		CIAO2A	0.483178	0.000462693	0.0276874
		KEAP1	-0.287516	0.000464528	0.0276874
		DYRK1B	-0.385922	0.000461785	0.0276874
		SOX12	0.96981	0.000466575	0.0277642
		PLEKHM1	-0.613658	0.0004678	0.027792
		STAT5A	-0.490205	0.000470935	0.027933
		LINC02073	2.53259	0.000478477	0.0283345
		ZCRB1	0.400955	0.000479384	0.0283424
		NIT1	-0.322936	0.000480961	0.0283899
		SIPA1	-0.549493	0.000481789	0.028393
		CBLIF	-1.16631	0.000484739	0.028521
		RPL31	1.55189	0.000489529	0.0286191
		ANAPC10	0.635314	0.000489406	0.0286191
		SAV1	0.741458	0.00048887	0.0286191
		KNL1	1.54709	0.000487317	0.0286191
		SLC24A2	2.81197	0.00049283	0.0287662
		RASGRP3	1.15615	0.000495446	0.0288408
		GLS2	0.640503	0.000497507	0.0288408
		PIK3R5	-0.558072	0.000498042	0.0288408
		FMNL1-AS1	-0.72363	0.000495788	0.0288408
		LPAR2	-0.779241	0.000496654	0.0288408
		PXN	-0.647203	0.000500321	0.0289071
		COX16	0.754256	0.000501553	0.0289071
		ACTN4	-0.532183	0.000500964	0.0289071
		SCOC	0.738346	0.000503747	0.0289641
		LOC105372380	1.28041	0.000504121	0.0289641
		AMBN	3.32112	0.000508805	0.0290058
		AGBL3	0.734119	0.000507965	0.0290058
		CD72	1.03614	0.000506511	0.0290058
		MTRFR	0.445048	0.000507514	0.0290058
		SLCO3A1	-0.617811	0.000508547	0.0290058
		FERMT3	-0.444074	0.000511575	0.0291184
		ZNF101	0.455	0.000513689	0.0291935
		MTERF4	0.495596	0.00051614	0.0292873
		THEMIS2	-0.732441	0.000518417	0.0293711
		RPL39	1.39654	0.000523752	0.0296276
		ZNF44	0.305044	0.000525299	0.0296693
		TMEM128	0.375295	0.000526797	0.0297081
		MTHFD2L	0.544611	0.00053244	0.0299802
		FRMD3	-0.63871	0.000533993	0.0300215
		BTNL2	2.3796	0.000535715	0.0300722
		IGKV1D-27	3.52162	0.000536759	0.0300848
		RASAL1	0.875153	0.000538484	0.0301354
		SRP14-DT	0.642867	0.000540443	0.0301989
		ZC3H12D	0.762704	0.000543485	0.0302766
		MTERF2	0.493215	0.000543116	0.0302766
		VPS37B	-0.502357	0.000545751	0.0303186
		LOC101927227	2.64223	0.000545893	0.0303186
		ADAP1	-0.53304	0.000547144	0.0303421
		LOC107985291	-0.749985	0.000549548	0.0304294
		NEMP2-DT	0.8449	0.000554633	0.0304497
		ASNS	0.44725	0.000555381	0.0304497
		MRPL11	0.563724	0.000554986	0.0304497
		AKAP6	1.91877	0.00055617	0.0304497
		ZDHHC7	-0.45044	0.000554719	0.0304497
		BAIAP2	-0.683309	0.000551485	0.0304497
		ZNF708	0.482011	0.00055656	0.0304497
		NECTIN2	-1.96787	0.00055625	0.0304497
		PPIAL4F	0.637519	0.000560659	0.0305688
		MTIF2	0.471173	0.000560976	0.0305688
		MSRB3	-0.722748	0.00056124	0.0305688
		OVGP1	0.669283	0.000562172	0.0305742
		CHPF2	-0.440803	0.000563256	0.0305877
		SRSF4	-0.309328	0.000584178	0.0306198
		ARHGAP30	-0.464521	0.000567731	0.0306198
		RPS27A	0.874918	0.000571906	0.0306198
		SMYD5	0.496184	0.000580245	0.0306198
		METTL5	0.62442	0.000579377	0.0306198
		RPL32	0.708171	0.000582556	0.0306198
		NIPAL1	-1.62019	0.000580051	0.0306198
		NA	0.57178	0.00058068	0.0306198
		GIN1	0.489909	0.000581607	0.0306198
		FBN2	-0.967753	0.000584248	0.0306198
		FAM78A	-0.206974	0.000584731	0.0306198
		C1RL	-0.722634	0.000582208	0.0306198
		DTX1	0.845535	0.000572956	0.0306198
		LINC00398	-1.05303	0.000574304	0.0306198
		MIR4507	2.17668	0.000570487	0.0306198
		ELL3	0.908307	0.000569243	0.0306198
		RPS17	1.17453	0.000582323	0.0306198
		SLC7A5P2	0.632354	0.000577371	0.0306198
		CCL23	1.60491	0.000576362	0.0306198
		METRNL	-0.65263	0.000581712	0.0306198
		LOXHD1	-1.09755	0.000578947	0.0306198
		SYDE1	1.90762	0.000570424	0.0306198
		ZNF766	0.275012	0.000571576	0.0306198
		ZNF470-DT	1.32634	0.000570908	0.0306198
		RWDD2B	0.304798	0.000584406	0.0306198
		WDR89	0.641505	0.000587711	0.030732
		LINC02422	1.52324	0.000594398	0.0310374
		RABGGTB	0.471118	0.000596824	0.0311197
		GEMIN2	0.663963	0.000598303	0.0311525
		CHP1	-0.425757	0.000600417	0.031174
		SULF2	-0.699272	0.000600374	0.031174
		USB1	-0.590427	0.000601308	0.0311761
		TMEM104	-0.334004	0.000603107	0.0311994
		ZNF540	0.727479	0.000603459	0.0311994
		PPIH	0.443072	0.000605161	0.0312232
		LOC100294145	0.521207	0.000605622	0.0312232
		GEMIN6	0.415003	0.000606634	0.0312315
		TOR4A	-0.490894	0.000607909	0.0312523
		RAB30-DT	0.573673	0.000608744	0.0312523
		BCL7A	1.51649	0.000610522	0.031256
		LOC105371411	3.75558	0.000610422	0.031256
		NPEPL1	-0.438596	0.000616678	0.0315271
		RPS10	0.881402	0.000618598	0.031565
		AXIN1	-0.218461	0.000620002	0.031565
		APP	-0.454491	0.000619803	0.031565
		SERPINI1	0.924502	0.000621852	0.0316153
		EEF1E1	0.855937	0.000626398	0.0318023
		CTDP1	-0.477695	0.0006284	0.0318598
		MIR6513	-0.533912	0.000631705	0.0319831
		RPF2	0.485245	0.00063355	0.0320323
		CD177	-3.18582	0.000634764	0.0320495
		RHBDD2	-0.364399	0.000636198	0.0320777
		MCPH1	0.350703	0.00063746	0.0320971
		LOC105376982	2.60097	0.000640127	0.0321437
		TUB	1.11912	0.000640138	0.0321437
		P2RX6	1.16582	0.000642715	0.032229
		RPS25	0.787946	0.000644231	0.0322609
		LSM7	0.621967	0.000647316	0.0323711
		IGIP	0.458723	0.00065039	0.0324805
		EIF1AX	0.350209	0.000651773	0.0325053
		MAMDC2	0.9431	0.000653652	0.0325147
		FLII	-0.445487	0.00065374	0.0325147
		JADE3	1.34379	0.000654623	0.0325147
		RPS29	1.0015	0.000657927	0.0326346
		COMMD3-BMI1	0.456657	0.000660556	0.0326766
		OSCAR	-0.889921	0.000660557	0.0326766
		RPL30	0.794186	0.000664698	0.0328138
		CMTM3	-0.384684	0.00066512	0.0328138
		ANKRD46	0.371695	0.000667473	0.0328856
		GUSBP16	0.559035	0.000669202	0.0329265
		PHF23	-0.41047	0.000670936	0.0329676
		TSPO	-0.574107	0.000681261	0.0334301
		P2RY10	0.617607	0.000682488	0.0334456
		ZNF32	0.628637	0.000685812	0.0335636
		ALKBH2	0.517167	0.000691227	0.0337385
		PWARSN	1.11741	0.000690544	0.0337385
		XKRX	1.43885	0.000698449	0.0340457
		BCL11A	1.07565	0.000701584	0.0340626
		HSPA1B	-0.850354	0.000700678	0.0340626
		LOC105371064	-0.971748	0.00070136	0.0340626
		RPL6	0.767195	0.000704339	0.0341511
		CD52	1.02995	0.000709007	0.0341812
		RPL35A	0.976898	0.000706432	0.0341812
		RRAS2	1.06868	0.000709201	0.0341812
		NCOR2	-0.407356	0.000709622	0.0341812
		ELF4	-0.512354	0.000707472	0.0341812
		HSPA5	-0.477462	0.00071341	0.0343186
		C4orf46P3	1.41118	0.000714682	0.0343347
		NA	1.82018	0.000715979	0.034352
		NA	3.77661	0.000724646	0.0347224
		SLC2A11	0.730922	0.000727173	0.034798
		FAM161A	0.774415	0.00072956	0.0348667
		TMPRSS11E	2.55768	0.000731489	0.034868
		NEU1	-0.480593	0.000731431	0.034868
		RBMS2	-0.624472	0.000736621	0.0350634
		MYADM	-0.753276	0.000737502	0.0350634
		TMEM18	0.379607	0.000739177	0.0350707
		ADH6	1.1494	0.000739569	0.0350707
		MAK16	0.352762	0.000741853	0.0351336
		AGMAT	0.500716	0.000747384	0.035278
		NA	3.40565	0.000754835	0.035278
		RTN4	-0.457319	0.000758377	0.035278
		LOC101928306	-10.7361	0.000755859	0.035278
		TNRC18P1	2.32657	0.00074912	0.035278
		TSBP1	2.7967	0.000758133	0.035278
		ENTR1	0.384116	0.000754835	0.035278
		DDX12P	0.629792	0.000755781	0.035278
		NCKAP5L	-0.494675	0.000757556	0.035278
		PLEKHO2	-0.733362	0.00074648	0.035278
		NA	1.24149	0.000754163	0.035278
		SPATA2L	-0.658425	0.000756335	0.035278
		RPL17-C18orf32	1.04811	0.000755571	0.035278
		LINC01431	0.774628	0.000756396	0.035278
		LATS2	-0.705269	0.000764232	0.0355053
		RPS3A	1.34961	0.000768311	0.0356377
		RPS10-NUDT3	0.763957	0.000769265	0.0356377
		C1R	-0.681057	0.000770688	0.0356377
		FZD2	-0.504128	0.00077097	0.0356377
		CNOT3	-0.441579	0.000772457	0.0356614
		RARS2	0.343919	0.000773476	0.0356635
		ERICH1	-0.735808	0.000782516	0.0358549
		MRPL42	0.432858	0.000781471	0.0358549
		CD300LD	-1.75025	0.000782188	0.0358549
		IER2	-0.599262	0.000781636	0.0358549
		CHST7	-0.742865	0.000781859	0.0358549
		ZBTB47	-0.487	0.000784894	0.0358584
		CD180	0.802236	0.000785527	0.0358584
		ADAMDEC1	1.55058	0.000785356	0.0358584
		CAMK2D	0.554717	0.000791656	0.0359145
		ZBTB10	0.503285	0.00078847	0.0359145
		LCMT2	0.346945	0.000790477	0.0359145
		ADGRE5	-0.742958	0.000791242	0.0359145
		LRP3	-0.705306	0.000789042	0.0359145
		KLF5	-0.843479	0.000793236	0.0359417
		FBXO6	-0.799028	0.0007959	0.0360179
		TMEM51	-1.12362	0.000797953	0.0360663
		USP13	0.565666	0.000801651	0.0360775
		TNFAIP8	0.331473	0.00080076	0.0360775
		LINC02413	1.85325	0.000800981	0.0360775
		NOPCHAP1	0.458448	0.000802137	0.0360775
		SBNO2	-0.834669	0.000803439	0.0360918
		SCN9A	-0.693918	0.000807032	0.0362088
		SBDSP1	0.570552	0.000810215	0.0362837
		DDHD1-DT	1.27498	0.000810682	0.0362837
		PAIP2B	1.1526	0.000813807	0.0362907
		CTSD	-0.645832	0.000811912	0.0362907
		TRAF7	-0.283973	0.000813347	0.0362907
		NPM1	0.544689	0.000814995	0.0362994
		MIR10394	0.627944	0.000816561	0.0363251
		ACTG1	-0.302669	0.000818718	0.0363769
		UNC13D	-0.521934	0.000822119	0.0364838
		ATP6AP2	-0.369214	0.000824203	0.036532
		RPS7	1.29414	0.000827917	0.036564
		NPIPB4	0.394486	0.000827755	0.036564
		NHERF1	-0.448764	0.000826141	0.036564
		IGKV1D-13	3.88354	0.000830712	0.0365993
		ZNF793	0.891612	0.000830575	0.0365993
		SUFU	-0.283428	0.000834121	0.0367004
		MIR8071-2	2.15444	0.000835009	0.0367004
		LIX1-AS1	1.74039	0.000839081	0.0368352
		EEF1B2	1.14946	0.000841298	0.0368354
		SKIC3	0.36073	0.000841167	0.0368354
		ASCL2	-0.670529	0.000844111	0.0368354
		NA	0.950489	0.000843796	0.0368354
		NAA60	-0.309791	0.000842754	0.0368354
		CEBPB	-0.78146	0.000847752	0.0369503
		RPP30	0.361311	0.000858179	0.0373603
		TLNRD1	-0.355602	0.000860155	0.0374019
		RNASEH2B	0.327627	0.000863394	0.0374874
		PPP1R12C	-0.335099	0.000864165	0.0374874
		PPP6R1	-0.324459	0.000869134	0.0376584
		RPS18	0.885569	0.000870828	0.0376872
		AGTRAP	-0.664859	0.000876579	0.0378914
		LCP2	-0.489298	0.000881925	0.0380776
		BICRA	-0.414579	0.000886193	0.0381719
		NDRG3	-0.294606	0.000885934	0.0381719
		TOMM5	0.829635	0.000887602	0.0381877
		IGHJ6	1.96339	0.000891426	0.0383073
		DDX11	1.29771	0.00089355	0.0383536
		FAM3C	1.07098	0.000897064	0.0384174
		VDR	-0.755119	0.000897133	0.0384174
		RPA3	0.334714	0.000900768	0.038528
		HNRNPUL1	-0.236122	0.00090417	0.0386285
		NUP107	0.383229	0.000905351	0.0386339
		RASGRP3-AS1	0.664201	0.000907175	0.0386667
		POLE2	0.551467	0.000913815	0.0389045
		MIR3654	0.592915	0.000917329	0.0389636
		ZNF470	0.725157	0.000916464	0.0389636
		LSM8	0.580395	0.000918442	0.0389658
		LOC105374396	-1.56995	0.000919524	0.0389665
		AOAH	-0.549076	0.0009206	0.0389671
		TMEM51-AS1	-1.12046	0.00092816	0.0389721
		CATSPER3	0.604903	0.00092773	0.0389721
		RPL10A	0.526739	0.000922224	0.0389721
		PDLIM2	-0.51459	0.000924099	0.0389721
		GJB6	-1.48541	0.000926759	0.0389721
		NPLOC4	-0.202995	0.000926183	0.0389721
		MLLT1	-0.439821	0.000926933	0.0389721
		RPL23	1.26913	0.000930217	0.0390138
		LINC02100	0.919976	0.0009351	0.0390589
		CD83	1.10336	0.000934726	0.0390589
		ZNF26	0.52146	0.000935555	0.0390589
		TGFB1	-0.50463	0.000934937	0.0390589
		USPL1	0.329344	0.000941011	0.0391529
		ZNF280D	0.456459	0.000940427	0.0391529
		MAFB	-0.692676	0.0009401	0.0391529
		CEP57	0.368576	0.000944282	0.0392
		ZFP30	0.502461	0.000943386	0.0392
		TMEM161B-DT	0.719767	0.000945501	0.0392062
		TRIM11	-0.33258	0.000950173	0.0393554
		LINC02390	0.783451	0.0009515	0.0393659
		FGF2	1.88548	0.000953763	0.0393706
		C5orf58	-0.555744	0.000953245	0.0393706
		NMD3	0.491617	0.000957338	0.0394559
		DYRK4	0.662771	0.000959056	0.0394559
		ZBTB32	1.60503	0.000958801	0.0394559
		LOC100132077	-0.791479	0.000962439	0.0395506
		MIR10392	-0.533475	0.000963886	0.0395657
		MFN2	-0.532303	0.000966334	0.0395776
		MAN2B2	-0.329663	0.000965784	0.0395776
		EAF2	0.895326	0.000968717	0.0396167
		NDUFAF5	0.468692	0.000969452	0.0396167
		NDN	-1.5264	0.000971376	0.0396512
		ZNF433-AS1	0.457409	0.000973663	0.0397003
		MRPS33	0.772743	0.000977021	0.039774
		GOLGA2P5	0.958608	0.000977641	0.039774
		MFSD4B	0.612012	0.00098181	0.0398994
		IL23A	0.601097	0.000986989	0.0400654
		PPIAL4C	0.534752	0.00099899	0.040232
		ZNF282	-0.333268	0.000997695	0.040232
		LOC105370637	3.44626	0.000998319	0.040232
		RCVRN	-1.04241	0.00099464	0.040232
		CDC42EP4	-0.649828	0.000995444	0.040232
		NACC1	-0.378256	0.000999872	0.040232
		TMEM150B	-0.579469	0.000999582	0.040232
		PPM1F-AS1	-0.701801	0.00099527	0.040232
		TAP1	-0.707524	0.0010019	0.0402692
		GATM	1.30302	0.00100392	0.0403064
		LIX1	1.95176	0.001008	0.040313
		HSPA1A	-0.805409	0.00100859	0.040313
		AGPAT5	0.97364	0.00100902	0.040313
		RPS20	0.817527	0.00100967	0.040313
		LOC642846	0.831788	0.00101068	0.040313
		SETDB2	0.331319	0.0010078	0.040313
		MAPK14	-0.766764	0.00101396	0.0403722
		LOC101928317	-0.674848	0.00101437	0.0403722
		LOC100996318	-0.984173	0.00101727	0.0403999
		LOC102724030	1.42006	0.00101707	0.0403999
		PWAR6	0.784924	0.00101916	0.040431
		GLB1	-0.356428	0.00102292	0.0405364
		LRPPRC	0.348494	0.00102422	0.0405378
		PLAG1	0.723096	0.00102738	0.0405378
		CLNS1A	0.431144	0.00102718	0.0405378
		MGRN1	-0.620179	0.00102576	0.0405378
		EHD1	-0.50734	0.00103882	0.040945
		IL31RA	-0.807012	0.00104023	0.0409567
		ZFP3	0.610166	0.00105168	0.041363
		LOC105374535	0.854618	0.00106386	0.041708
		ABCA2	-0.420881	0.00106374	0.041708
		EHBP1L1	-0.509532	0.00106381	0.041708
		IFT25	0.585239	0.00106589	0.0417429
		OPRL1	-0.643031	0.00106815	0.0417867
		PPIL3	0.567896	0.00107369	0.0419586
		MVB12B	-0.52129	0.0010763	0.0420157
		WDR75	0.407882	0.00107919	0.0420837
		SLC35F6	-0.354023	0.0010878	0.0421061
		SETMAR	0.334468	0.0010874	0.0421061
		LOC105376413	1.55695	0.00108376	0.0421061
		LOC105369325	0.927102	0.0010825	0.0421061
		ICE2	0.387764	0.00108664	0.0421061
		ZNF260	0.551881	0.00108591	0.0421061
		CDS2	-0.371804	0.00108336	0.0421061
		CASP8AP2	0.407956	0.00109069	0.0421732
		LOC107984850	2.24978	0.00109381	0.0422493
		GMIP	-0.626938	0.00109658	0.042312
		MTX2	0.429495	0.00109887	0.0423391
		CTDSP1	-0.408108	0.00110078	0.0423391
		LOC102724463	1.64878	0.00110098	0.0423391
		LINC02132	1.15599	0.00110191	0.0423391
		LOC105376031	1.95866	0.00110982	0.0425985
		LTB4R	-0.694718	0.00111184	0.0426315
		NA	-0.627646	0.00111702	0.0427852
		PSAP	-0.592135	0.00111973	0.0428442
		CEBPB-AS1	-0.818118	0.00112151	0.0428676
		POLR1HASP	0.485241	0.00112814	0.0429864
		TNFRSF10A-DT	0.863297	0.00112588	0.0429864
		ATP8B1	0.57489	0.00112734	0.0429864
		SDF4	-0.3049	0.00113081	0.0430436
		C2orf15	0.708401	0.00113644	0.0432131
		RPL34	1.78545	0.00114461	0.0433832
		RPL26L1	0.757089	0.00115625	0.0433832
		DMAC1	0.565397	0.00114373	0.0433832
		TNFRSF1A	-0.77457	0.00114634	0.0433832
		LTBR	-0.610846	0.00115602	0.0433832
		RPL41	1.1111	0.00115221	0.0433832
		LOC105369904	2.13017	0.00115643	0.0433832
		KSR2	3.29504	0.00115005	0.0433832
		DHRS12	-0.697923	0.00115016	0.0433832
		DIS3	0.225869	0.00114622	0.0433832
		P4HB	-0.330694	0.00115749	0.0433832
		U2AF1L4	0.347813	0.00115385	0.0433832
		ZIK1	0.766367	0.00115729	0.0433832
		MID1IP1	-0.60895	0.00115029	0.0433832
		SIMC1P1	0.537529	0.00115868	0.0433835
		TPRKB	0.539677	0.0011631	0.043423
		BRPF1	-0.246569	0.00116481	0.043423
		IQSEC1	-0.643717	0.00116553	0.043423
		DNAJB5	-0.85106	0.00116612	0.043423
		PALM2AKAP2	0.936174	0.00116684	0.043423
		CEP250-AS1	0.393173	0.00116562	0.043423
		MRPL15	0.512884	0.00117108	0.0435365
		LOC105374482	3.27338	0.00117591	0.0436718
		CERNA2	1.961	0.00118028	0.0437421
		LOC105372499	-0.627407	0.00118138	0.0437421
		TOM1	-0.582392	0.00117996	0.0437421
		LOC107985688	0.466288	0.00118639	0.0438834
		GFM2	0.301329	0.00118835	0.0439115
		OCIAD2	0.664545	0.00119069	0.0439535
		NA	1.44645	0.00119215	0.0439633
		COMMD6	1.32337	0.00119352	0.0439695
		ZNF678	0.559438	0.00120914	0.0441898
		TKT	-0.649779	0.0012074	0.0441898
		PXT1	-1.26792	0.00120595	0.0441898
		SEC24C	-0.239106	0.00120813	0.0441898
		CIDEB	-0.380967	0.00120669	0.0441898
		ERH	0.587769	0.00120333	0.0441898
		CAMTA2	-0.365688	0.00120881	0.0441898
		ETS2	-0.783575	0.00120699	0.0441898
		BCKDHB	0.446776	0.00121523	0.0441921
		PPIA	0.493078	0.00121257	0.0441921
		PYROXD1	0.374049	0.00121068	0.0441921
		IGHD4-23	7.93025	0.00121395	0.0441921
		ZC4H2	0.609994	0.00121425	0.0441921
		LOC105376033	0.746694	0.00121789	0.0442449
		KIF3C	-0.664552	0.00121965	0.044265
		LOC112268174	0.559539	0.00122525	0.0444239
		KBTBD12	2.0602	0.00123449	0.0446268
		ANKRD18DP	2.59498	0.00123332	0.0446268
		ESF1	0.604136	0.00123308	0.0446268
		SLC25A12	0.344475	0.00123751	0.0446917
		PLSCR1	-1.02817	0.00124366	0.0447736
		IL7	1.22462	0.00124266	0.0447736
		RPS24	1.26165	0.00124221	0.0447736
		RBFOX2	1.09313	0.00124466	0.0447736
		COPG1	-0.324375	0.0012484	0.0447764
		ABCE1	0.468389	0.00124618	0.0447764
		DYNC2I2	0.99768	0.00124769	0.0447764
		ZNF22	0.527783	0.00125508	0.0448876
		CMIP	-0.584605	0.00125518	0.0448876
		MIR6080	-0.517882	0.00125396	0.0448876
		NA	1.23726	0.00125718	0.0449153
		CTNNBIP1	-0.325592	0.00126486	0.0449552
		CMSS1	0.577511	0.00126089	0.0449552
		SEC22A	0.316249	0.00126529	0.0449552
		SLC9B2	0.562163	0.00126102	0.0449552
		LOC105370073	-1.10477	0.00126578	0.0449552
		ZNF329	0.473261	0.00126688	0.0449552
		MSN	-0.496215	0.00126427	0.0449552
		MAP7D1	-0.506276	0.00128157	0.0450962
		WDR1	-0.370166	0.00128193	0.0450962
		FAM131B	-0.636674	0.00128315	0.0450962
		RAPGEF3	2.3357	0.00128023	0.0450962
		CEP290	0.593378	0.00127705	0.0450962
		PRPF39	0.443724	0.00127975	0.0450962
		SNHG10	0.459606	0.00127617	0.0450962
		DHX8	-0.376184	0.00128071	0.0450962
		TUBD1	0.269952	0.00127384	0.0450962
		ZNF569	0.589747	0.00127331	0.0450962
		HSPA7	-0.772974	0.00129325	0.0452597
		DNAH7	0.787625	0.00129343	0.0452597
		CCDC13	-0.669673	0.00129639	0.0452597
		RPL37	0.699525	0.00129643	0.0452597
		LYRM7	0.336773	0.00129177	0.0452597
		PRDM1	-0.435598	0.00129645	0.0452597
		RP9	0.647126	0.0012938	0.0452597
		RPS10P7	0.44376	0.0013004	0.045263
		SRGAP2	-0.560176	0.00130148	0.045263
		MIR4432HG	1.27429	0.00130119	0.045263
		SVIP	0.51779	0.0012994	0.045263
		TRMT10C	0.404125	0.00130469	0.0453315
		SH3YL1	0.503488	0.00130869	0.0453414
		NAIF1	-0.403447	0.00130776	0.0453414
		RPS15A	1.1047	0.00130745	0.0453414
		SNHG32	0.56509	0.00131073	0.0453692
		CC2D1A	-0.2272	0.00131236	0.0453829
		RPSA	0.624814	0.00131683	0.0454525
		WDR27	0.494179	0.00131685	0.0454525
		C1orf226	-1.84913	0.00132175	0.0455785
		MRPS21	0.492715	0.00132802	0.0457362
		KIF21B	-0.361466	0.00133006	0.0457362
		TSC22D4	-0.573555	0.00132917	0.0457362
		PPP1R9A	2.11203	0.00133156	0.0457449
		C1QC	-1.15939	0.00133345	0.0457669
		SLC49A3	-0.494714	0.00133742	0.0458205
		RELA	-0.334271	0.00133751	0.0458205
		ATP6AP1L	0.84727	0.00134193	0.0459112
		LOC105375943	-0.880123	0.00134325	0.0459112
		AGBL2	0.708309	0.00134392	0.0459112
		F2RL1	-0.95055	0.00134545	0.0459144
		DNASE2	-0.402935	0.00134652	0.0459144
		ZNF383	0.437814	0.00135061	0.0460112
		GPALPP1	0.426813	0.00135219	0.0460223
		ETAA1	0.534124	0.00136546	0.0462128
		LOC107986160	-0.68526	0.00136396	0.0462128
		LINC02718	1.32922	0.00136498	0.0462128
		LIPT2-AS1	0.539556	0.00136661	0.0462128
		CD27	0.784679	0.00136117	0.0462128
		RPL4	0.574084	0.00136535	0.0462128
		ZNF287	0.604146	0.00136267	0.0462128
		CD274	-0.806251	0.00137182	0.0463459
		RPL13A	0.655625	0.00137345	0.0463583
		LOC105378460	-0.557985	0.00137548	0.0463843
		HERPUD2	-0.338194	0.00137839	0.0464396
		RWDD2A	0.387978	0.00138027	0.0464602
		SMARCE1	0.241857	0.00138379	0.046536
		TSTD3	0.527369	0.00138658	0.0465871
		ZNF596	0.577219	0.00139037	0.0466718
		TK2	-0.429192	0.00139515	0.04669
		MBP	-0.595733	0.00139601	0.04669
		TPST2	-0.268849	0.00139548	0.04669
		TMEM184B	-0.621695	0.00139312	0.04669
		AMIGO2	0.688287	0.0013996	0.0467673
		SMIM20	0.48298	0.00140532	0.0468942
		RAMP3	-1.3985	0.00140596	0.0468942
		HAUS5	0.476546	0.0014079	0.0469162
		MSR1	-1.08927	0.00141347	0.0469849
		SRPRA	-0.254911	0.0014138	0.0469849
		MON1B	-0.36311	0.00141206	0.0469849
		ZCCHC4	0.36861	0.00141524	0.04699
		ZFP36	-0.572721	0.00142803	0.0473717
		LOC105371131	0.512768	0.00143517	0.0475657
		RNF166	-0.493295	0.00144407	0.0477741
		FMNL1	-0.637375	0.00144309	0.0477741
		EFCAB7	0.598197	0.00144729	0.0478375
		PHF7	0.368993	0.00144954	0.0478394
		LOC105370974	-0.755222	0.00144995	0.0478394
		CETN3	1.1103	0.00148078	0.0486142
		PLXDC2	-0.70258	0.00147811	0.0486142
		RIN3	-0.51156	0.00148072	0.0486142
		LOC100505715	0.785778	0.0014814	0.0486142
		ZNF865	-0.42763	0.00147828	0.0486142
		ZC3H12B	0.718438	0.00147871	0.0486142
		KIF1C	-0.331292	0.00149407	0.0489862
		PHF6	0.533248	0.00149643	0.0490198
		THUMPD2	0.422177	0.00149892	0.0490458
		FLT3	-0.839449	0.0014999	0.0490458
		ZNHIT6	0.400915	0.00150261	0.0490907
		PREX1	-0.769231	0.0015074	0.0492032
		ZNF233	0.71966	0.00150893	0.0492093
		PLXNA2	-0.800224	0.0015135	0.0492706
		MTREX	0.309361	0.00151254	0.0492706
		DANCR	0.519009	0.00151747	0.049356
		ZNF528-AS1	0.920613	0.00151897	0.0493613
		RPL11	0.935035	0.00152246	0.0494308
		IMMP1L	0.539239	0.00152446	0.0494473
		METAP2	0.493428	0.00152567	0.0494473
		ARF1	-0.426007	0.00153761	0.0494842
		BARD1	0.555001	0.00153399	0.0494842
		BET1	0.356969	0.00153015	0.0494842
		SVIL-AS1	-0.533336	0.00153749	0.0494842
		EEF1G	0.568849	0.00153757	0.0494842
		SNX33	-0.390188	0.00153254	0.0494842
		NPIPB3	0.331627	0.00153002	0.0494842
		MACROD2	1.11032	0.00153167	0.0494842
		PEX5L	1.11072	0.00154558	0.0495668
		MAP3K9	0.970413	0.00154539	0.0495668
		RFLNB	-0.549091	0.00154344	0.0495668
		LOC100505874	3.18556	0.00154231	0.0495668
		BCKDK	-0.482979	0.00155302	0.0497616
		NLRP3	-0.628192	0.00155569	0.0497668
		OASL	-1.42532	0.00155589	0.0497668
		BAP1	-0.24533	0.00156097	0.0498423
		TJP2	-0.584993	0.00156095	0.0498423
		CFAP36	0.530242	0.0015639	0.0498925
		MTERF1	0.328825	0.00156851	0.0499092
		TESMIN	-0.477444	0.00156695	0.0499092
		FEM1A	-0.194275	0.00156726	0.0499092

## Sheet: Table S2
	Table S2. Multivariable logistic regression model estimating the odds of vaccine responsiveness in the full validation dataset
			Predictors	Odds Ratios	95% CI	p	R2
			Response Score	1.11	0.41 – 3.05	0.826	0.00128183
			Gender (Male vs female)	0.02	0.00 – 0.35	0.03	0.213677
			Age	0.93	0.76 – 1.14	0.482	0.0070041
			BMI	1.21	0.96 – 1.67	0.164	0.0591978
			Vaccine Dose (Standard vs high dose)	18.08	1.23 – 965.51	0.072	0.0892837
			baseline GMT	0.95	0.82 – 1.06	0.434	0.0315722
			R2 = 0.387
